# Supplementary material for: Analytical Method Development and Dermal Absorption of 4-Amino-3-Nitrophenol (4A3NP), a Hair Dye Ingredient under the Oxidative or Non-Oxidative Condition
Source: Toxics. 2024 May 7;12(5):340. doi: 10.3390/toxics12050340 (PMC11125934; doi:10.3390/toxics12050340)
Supplement: Supplementary file 1 [file toxics-12-00340-s001.zip]

Archive with 1 entries (1 files):
- toxics-2948700-supplementary.pdf
